# Supplementary material for: Physiological Properties of Three Pelagic Fungi Isolated from the Atlantic Ocean
Source: J Fungi (Basel). 2023 Apr 4;9(4):439. doi: 10.3390/jof9040439 (PMC10143427; doi:10.3390/jof9040439)
Supplement: Supplementary file 1 [file jof-09-00439-s001.zip]

Archive with 1 entries (1 files):
- jof-2212026-supplementary.xlsx
