# Supplementary material for: Physiological Properties of Three Pelagic Fungi Isolated from the Atlantic Ocean
Source: J Fungi (Basel). 2023 Apr 4;9(4):439. doi: 10.3390/jof9040439 (PMC10143427; doi:10.3390/jof9040439)
Supplement: Supplementary file 1 [file jof-09-00439-s001.zip › jof-2212026-supplementary.xlsx]

## Sheet: S.spartinae 750nm
Substrate	OD (750nm)
Glycogen	1.8064
Sedoheptulosan	1.7445
i-Erythritol	1.5623
L-Rhamnose	1.5448
L-Ornithine	1.5377
Stachyose	1.5243
m-Inositol	1.4472
D-Sorbitol	1.4003
D-Glucosamine	1.3621
L-Lactic Acid	1.2951
Succinic Acid Mono-Methyl Ester	1.2898
D-Gluconic Acid	1.1984
D-Melezitose	1.1805
Quinic Acid	1.1508
N-acetyl-L-Glutamic Acid	1.1426
D-mannitol	0.95
Glycyl-L-Glutamic Acid	0.8293
Adonitol	0.8234
Sebacic Acid	0.8208
𝛼-Cyclodextrin	0.8008
Putrescine	0.7972
Succinamic Acid	0.7964
a-D-Lactose	0.7882
D-Xylose	0.7683
𝛽-Cyclodextrin	0.7572
Glucuronamide	0.7564
L-Alaninamide	0.7482
L-Threonine	0.7011
L-Sorbose	0.6957
Gentiobiose	0.6859
Bromosuccinic Acid	0.6721
𝛼-Methyl-D-Galactoside	0.6573
L-Alanyl-Glycine	0.6561
Maltose	0.6483
Uridine	0.6298
𝛽-Methyl-D-Glucoside	0.5994
N-Acetyl-D-Galactosamine	0.5979
𝛼-Methyl-D-Glucoside	0.5942
D-Arabinose	0.5887
Xylitol	0.5836
L-Asparagine	0.5721
D-Mannose	0.5703
Maltotriose	0.5581
L-Glutamic Acid	0.543
Tween 80 B95	0.5328
L-Aspartic Acid	0.526
L-Arabinose	0.508
D-Lactic Acid Methyl Ester	0.5028
Fumaric Acid	0.5024
L-Serine	0.4926
Maltitol	0.4918
L-Pyroglutamic Acid	0.4853
D-Raffinose	0.4828
2-Keto-D-Gluconic Acid	0.4804
D-Ribose	0.4787
𝛼-D-Glucose-1-Phosphate	0.4765
L-Phenylalanine	0.4726
D-Fructose	0.4712
𝛼-Ketoglutaric Acid	0.4698
D-Saccharic Acid	0.4682
𝛾-Aminobutryic Acid	0.4529
D-Arabitol	0.452
Sucrose	0.4509
D-Cellobiose	0.4279
D-Malic Acid	0.4276
Amygdalin	0.4031
Glycerol	0.3938
D-Glucuronic Acid	0.3927
Turanose	0.3796
Lactulose	0.379
𝛽-Hydroxybutyric Acid	0.3655
L-Alanine	0.3642
N-Acetyl-D-Glucosamine	0.3479
N-acetyl-𝛽-D- Mannosamine	0.3444
D-Galactose	0.3258
p-Hydroxy-phenylacetic Acid	0.3115
L-Malic Acid	0.3048
Arbutin	0.3027
L-Fucose	0.2999
Succinic Acid	0.2957
D-Galacturonic Acid	0.2952
𝛽-Methyl-D-Galactoside	0.2778
Dextrin	0.2521
2-Aminoethanol	0.2079
𝛾-Hydroxybutyric Acid	0.2019
D-Tagatose	0.124
D-Trehalose	0.0934
Salicin	0.0804
Palatinose	0.0674
89 substrates

## Sheet: S. kiliense 750 nm
Substrate	OD (750nm)
Glycerol	2.1113
N-Acetyl-D-Glucosamine	2.0699
𝛼-D-Glucose-1-Phosphate	2.0404
L-Sorbose	1.9768
Gentiobiose	1.9276
D-Lactic Acid Methyl Ester	1.8884
L-Glutamic Acid	1.8724
Amygdalin	1.7699
D-Glucosamine	1.7635
D-Cellobiose	1.73
2-Aminoethanol	1.727
Succinic Acid Mono-Methyl Ester	1.7246
Maltitol	1.6953
L-Aspartic Acid	1.6844
L-Pyroglutamic Acid	1.6713
D-Saccharic Acid	1.6712
Sedoheptulosan	1.6578
L-Serine	1.6371
L-Threonine	1.6227
L-Ornithine	1.5939
L-Lactic Acid	1.5453
Glucuronamide	1.5449
Glycogen	1.526
N-acetyl-L-Glutamic Acid	1.5195
D-Galacturonic Acid	1.5174
Palatinose	1.4844
L-Asparagine	1.4672
Salicin	1.4657
𝛽-Methyl-D-Glucoside	1.4629
Xylitol	1.4605
𝛽-Cyclodextrin	1.4531
L-Fucose	1.424
L-Alanine	1.3976
Maltose	1.3691
D-Galactose	1.3434
D-Sorbitol	1.3429
D-Gluconic Acid	1.321
Sebacic Acid	1.3135
𝛼-Methyl-D-Glucoside	1.3094
𝛼-Ketoglutaric Acid	1.3055
Maltotriose	1.3004
Stachyose	1.2765
𝛼-Cyclodextrin	1.2743
D-Raffinose	1.2594
i-Erythritol	1.2515
Succinamic Acid	1.2452
D-Xylose	1.2303
L-Rhamnose	1.2196
D-Tagatose	1.2124
D-Malic Acid	1.2007
Bromosuccinic Acid	1.2004
𝛽-Methyl-D-Galactoside	1.1838
a-D-Lactose	1.156
m-Inositol	1.1457
D-Arabinose	1.1363
Succinic Acid	1.1045
D-Melibiose	1.0929
Lactulose	1.0856
D-Fructose	1.0465
Quinic Acid	1.0419
Adonitol	1.0417
𝛾-Aminobutryic Acid	1.0292
D-Glucuronic Acid	1.0143
D-Ribose	1.0006
L-Malic Acid	0.9855
N-acetyl-𝛽-D- Mannosamine	0.9475
Putrescine	0.8533
p-Hydroxy-phenylacetic Acid	0.8236
Sucrose	0.8226
𝛾-Hydroxybutyric Acid	0.7961
L-Arabinose	0.7915
L-Alaninamide	0.784
Uridine	0.767
L-Alanyl-Glycine	0.7651
Adenosine	0.7431
D-mannitol	0.7244
N-Acetyl-D-Galactosamine	0.6751
Adenosine-5'-Monophosphate	0.6743
Arbutin	0.6643
𝛼-Methyl-D-Galactoside	0.66
𝛽-Hydroxybutyric Acid	0.6571
D-Mannose	0.626
L-Phenylalanine	0.6191
2-Keto-D-Gluconic Acid	0.5907
Fumaric Acid	0.5848
L-Proline	0.5481
Tween 80 B95	0.5437
𝛼-D-Glucose	0.4737
D-Arabitol	0.4297
Glycyl-L-Glutamic Acid	0.3686
Dextrin	0.3171
D-Trehalose	0.3028
D-Melezitose	0.2394
Turanose	0.2242
D-Psicose	0.178
95 substrates

## Sheet:  R.sphaerocarpa 750nm
Substrate	OD (750 nm)
L-Lactic Acid	1.0186
D-Galacturonic Acid	0.9026
D-Cellobiose	0.8434
p-Hydroxy-phenylacetic Acid	0.7536
Maltitol	0.7135
L-Sorbose	0.7035
Succinic Acid Mono-Methyl Ester	0.672
Adonitol	0.6599
Adenosine	0.6487
Glycyl-L-Glutamic Acid	0.625
Putrescine	0.6176
L-Aspartic Acid	0.6034
L-Serine	0.5826
D-Xylose	0.5693
𝛼-Cyclodextrin	0.5573
Fumaric Acid	0.5552
𝛼-Methyl-D-Galactoside	0.5512
D-Trehalose	0.551
L-Pyroglutamic Acid	0.543
D-Lactic Acid Methyl Ester	0.5377
D-Melibiose	0.5365
Salicin	0.5316
D-Melezitose	0.5185
L-Alanyl-Glycine	0.5152
a-D-Lactose	0.5115
Dextrin	0.5088
Palatinose	0.4783
D-mannitol	0.4777
𝛼-D-Glucose	0.4544
L-Alaninamide	0.4513
D-Glucuronic Acid	0.447
2-Aminoethanol	0.4446
D-Psicose	0.4406
𝛾-Hydroxybutyric Acid	0.4404
L-Threonine	0.4302
L-Glutamic Acid	0.4168
L-Phenylalanine	0.4104
D-Saccharic Acid	0.3976
Uridine	0.3709
D-Glucosamine	0.362
m-Inositol	0.3611
N-acetyl-𝛽-D- Mannosamine	0.3528
2-Keto-D-Gluconic Acid	0.3511
Tween 80 B95	0.3463
Succinamic Acid	0.3432
L-Alanine	0.336
Turanose	0.3205
L-Arabinose	0.292
L-Malic Acid	0.2838
D-Mannose	0.2732
𝛽-Cyclodextrin	0.2676
D-Gluconic Acid	0.263
𝛽-Methyl-D-Galactoside	0.2368
Sucrose	0.2259
D-Malic Acid	0.2136
Stachyose	0.2036
Succinic Acid	0.2005
D-Arabinose	0.1946
N-Acetyl-D-Galactosamine	0.1872
Bromosuccinic Acid	0.1853
L-Fucose	0.1833
𝛽-Hydroxybutyric Acid	0.1829
L-Proline	0.1818
D-Raffinose	0.1754
Quinic Acid	0.175
i-Erythritol	0.1731
𝛾-Aminobutryic Acid	0.1717
L-Rhamnose	0.1707
𝛽-Methyl-D-Glucoside	0.1705
D-Sorbitol	0.1699
L-Asparagine	0.1691
𝛼-Methyl-D-Glucoside	0.1648
D-Ribose	0.1616
Gentiobiose	0.1603
L-Ornithine	0.16
Glycogen	0.1591
Arbutin	0.1583
𝛼-Ketoglutaric Acid	0.1552
Glucuronamide	0.1538
Glycerol	0.1535
𝛼-D-Glucose-1-Phosphate	0.1522
Sedoheptulosan	0.1513
D-Galactose	0.1512
N-acetyl-L-Glutamic Acid	0.1504
Maltotriose	0.1492
Sebacic Acid	0.1488
Xylitol	0.1488
Adenosine-5'-Monophosphate	0.1474
N-Acetyl-D-Glucosamine	0.1453
D-Tagatose	0.1447
D-Arabitol	0.1431
Maltose	0.1429
D-Fructose	0.1423
Lactulose	0.1388
Amygdalin	0.1199
95 substrates
